# Supplementary material for: Conformational Analysis and Organocatalytic Activity of Helical Stapled Peptides Containing α-Carbocyclic α,α-Disubstituted α-Amino Acids
Source: Molecules. 2024 Sep 12;29(18):4340. doi: 10.3390/molecules29184340 (PMC11434043; doi:10.3390/molecules29184340)
Supplement: Supplementary file 1 [file molecules-29-04340-s001.zip]

Archive with 1 entries (1 files):
- molecules-3149938-supplementary.pdf
